# Supplementary material for: Comparative metabolomic analysis of exudates of microcystin-producing and microcystin-free Microcystis aeruginosa strains
Source: Front Microbiol. 2023 Jan 19;13:1075621. doi: 10.3389/fmicb.2022.1075621 (PMC9894096; doi:10.3389/fmicb.2022.1075621)
Supplement: Supplementary file 2 [file Table_2.XLSX]

## Sheet: Sheet1
Chemical name	Supperclass	class	MS2 score	MCE mean	MCFE mean	MCS mean	MCFS mean
Zeranol	Phenylpropanoids and polyketides	Macrolides and analogues	0.326607	0.0105341	0.00831041	0.161379	0.104502
Propofol glucuronide	Organic oxygen compounds	Organooxygen compounds	0.350202	8.42852e-05	1.97115e-05	0.895236	0.0045553
Santene	Hydrocarbons	Unsaturated hydrocarbons	0.357877	0.0401546	0.0402287	0.0396969	0.0360972
Pipericine	Lipids and lipid-like molecules	Fatty Acyls	0.374898	0.0878919	0.106485	0.0851909	0.101215
Hypericin	Benzenoids	Pyrenes	0.376466	1.97115e-05	1.97115e-05	9.53787e-05	1.97115e-05
Physagulin G	Lipids and lipid-like molecules	Steroids and steroid derivatives	0.382581	1.97115e-05	1.97115e-05	0.00468766	1.97115e-05
Sebiferic acid	Lipids and lipid-like molecules	Steroids and steroid derivatives	0.40029	0.000173014	0.000122548	0.0575062	0.000416145
Goyaglycoside c	Lipids and lipid-like molecules	Steroids and steroid derivatives	0.400922	0.341026	0.325025	0.312704	0.327224
Aubergenone	Lipids and lipid-like molecules	Prenol lipids	0.409561	0.0144569	0.0146449	0.0187746	0.0136359
Dihydroretrofractamide B	Organoheterocyclic compounds	Benzodioxoles	0.415853	0.00200198	0.00253095	0.00199796	0.00114134
PE(22:6(4Z,7Z,10Z,13Z,16Z,19Z)/15:0)	Lipids and lipid-like molecules	Glycerophospholipids	0.430802	0.00196683	0.00125392	0.014473	0.00175491
Epigallocatechin gallate	Phenylpropanoids and polyketides	Flavonoids	0.43873	0.1271	0.13535	0.293882	0.205477
Cortisone	Lipids and lipid-like molecules	Steroids and steroid derivatives	0.439404	0.0496465	0.071456	0.0509085	0.0597432
Nordihydrocapsiate	Benzenoids	Phenols	0.441831	0.053918	0.0579663	0.0718374	0.0376771
Nummularine B	Organic acids and derivatives	Carboxylic acids and derivatives	0.442496	0.000284902	0.000252907	0.00301141	0.00359123
2-Oxoarginine	Organic acids and derivatives	Keto acids and derivatives	0.445892	0.403929	0.426304	0.576276	0.55479
Butylparaben	Benzenoids	Benzene and substituted derivatives	0.448748	0.000243424	0.0010035	0.268748	0.0238947
PC(20:3(8Z,11Z,14Z)/14:0)	Lipids and lipid-like molecules	Glycerophospholipids	0.451919	1.97115e-05	0.000690323	0.00196729	0.0275722
Pentosidine	Organic acids and derivatives	Carboxylic acids and derivatives	0.452323	0.0492705	0.000668327	0.0273805	0.000542454
2,6-diaminohexanoic acid	Organic acids and derivatives	Carboxylic acids and derivatives	0.452968	0.0264951	0.024155	0.051982	0.0544686
Ethyl (Â±)-3-hydroxyoctanoate	Lipids and lipid-like molecules	NA	0.454581	0.00699257	0.00469181	0.00912283	0.00835017
Methyl (R)-9-hydroxy-10-undecene-5,7-diynoate glucoside	Lipids and lipid-like molecules	Fatty Acyls	0.45612	1.97115e-05	2.29981e-05	0.143009	0.00191619
[8]-Dehydrogingerdione	Phenylpropanoids and polyketides	Cinnamic acids and derivatives	0.457644	0.264055	0.0670776	0.0658075	0.143021
(3xi,6E)-1,7-Diphenyl-6-hepten-3-ol	Phenylpropanoids and polyketides	Diarylheptanoids	0.458645	0.000866723	0.00128375	0.0324253	0.00538302
xi-8,9-Dehydrotheaspirone	Organic oxygen compounds	Organooxygen compounds	0.464435	1.97115e-05	1.97115e-05	0.125873	0.0479558
Sinapyl alcohol	Benzenoids	Phenols	0.46578	0.000110583	0.0768033	0.0162197	1.78367
(3S,5R,6R,7E)-3,5,6-Trihydroxy-7-megastigmen-9-one	Lipids and lipid-like molecules	Prenol lipids	0.466453	0.0121124	0.0125069	0.192391	0.160932
Parabanic Acid	Organoheterocyclic compounds	Azolines	0.467078	0.22685	0.105617	0.171888	0.290294
Pantothenic acid	Organooxygen compounds	Alcohols and polyols	0.469203	0.00112267	0.000636854	0.171907	0.0393084
2-(5-Methyl-2-furanyl)pyrrolidine	Organic nitrogen compounds	Organonitrogen compounds	0.469419	0.0216141	0.0180562	0.0209982	0.0177787
Thymidine	Nucleosides, nucleotides, and analogues	Pyrimidine nucleosides	0.47559	0.000540337	0.00280988	0.168051	0.0657528
DG(18:3(9Z,12Z,15Z)/18:3(9Z,12Z,15Z)/0:0)	Lipids and lipid-like molecules	Glycerolipids	0.475783	0.000119214	0.00140157	4.05827e-05	1.97115e-05
(3'RS,3'SR)-Astaxanthin	Lipids and lipid-like molecules	Prenol lipids	0.47872	1.97115e-05	0.000305093	0.000969579	0.00478068
Homoarecoline	Alkaloids and derivatives	NA	0.479721	0.124286	0.0960322	0.0681236	0.0797668
PC(20:2(11Z,14Z)/14:0)	Lipids and lipid-like molecules	Glycerophospholipids	0.486043	0.000140066	8.89445e-05	0.00246629	0.00697699
Oxytetracycline	Phenylpropanoids and polyketides	Tetracyclines	0.486156	0.00625014	0.00482596	0.00440351	0.00511454
5-Hydroxydopamine	Benzenoids	Phenols	0.486441	0.0250787	0.0253172	0.13583	0.0224711
1,2-Bis(1-ethoxyethoxy)propane	Organooxygen compounds	Ethers	0.487328	0.0543965	0.0402915	0.0698055	0.045668
Xanthoxylin	Organic oxygen compounds	Organooxygen compounds	0.490326	0.0224948	0.0225705	0.0183374	0.0227815
Biotin amide	Organoheterocyclic compounds	Biotin and derivatives	0.492699	0.00226556	0.0013913	0.0228405	0.0188781
Mangiferin	Organoheterocyclic compounds	Benzopyrans	0.492849	0.130347	0.0801604	0.140306	0.234634
Dihydrosuberenol	Phenylpropanoids and polyketides	Coumarins and derivatives	0.4943	0.0340711	0.0307907	0.0224146	0.0297926
Scorzonoside	Phenylpropanoids and polyketides	2-arylbenzofuran flavonoids	0.495942	0.00136385	1.97115e-05	0.00672689	1.97115e-05
[7]-Paradol	Benzenoids	Phenols	0.496978	0.00317744	0.00231889	0.0919469	0.0101596
3-Hydroxy-beta-ionone	Lipids and lipid-like molecules	Prenol lipids	0.497543	0.24808	0.234125	0.407927	0.435719
Alpha-CEHC	Organoheterocyclic compounds	Benzopyrans	0.49818	0.0425478	0.0481157	0.134474	0.162342
2-Methoxy-3,5-dimethylpyrimidine	Organoheterocyclic compounds	Diazines	0.498183	0.0164847	0.0168291	1.00962	0.269344
Ethyl glucuronide	Organic oxygen compounds	Organooxygen compounds	0.499087	0.146181	0.149705	0.127209	0.164908
Glyceric acid	Organic oxygen compounds	Organooxygen compounds	0.499708	0.114079	0.109726	0.112147	0.105085
3(4->5)-Abeo-4,11:4,12-diepoxy-3-eudesmanol	Organoheterocyclic compounds	Oxepanes	0.499808	0.0273496	0.0147254	0.179581	0.0517369
6beta-Hydroxytestosterone	Lipids and lipid-like molecules	Steroids and steroid derivatives	0.499808	1.58485	2.08734	1.06846	0.857691
2,2-Dimethylsuccinic acid	Lipids and lipid-like molecules	Fatty Acyls	0.499887	0.0794136	0.06608	0.0405638	0.0623254
Ethylparaben	Benzenoids	Benzene and substituted derivatives	0.5	0.072461	0.0688673	0.0647465	0.0659831
Caprylic acid	Lipids and lipid-like molecules	Fatty Acyls	0.5	0.210347	0.153726	0.0922593	0.134299
Myristic acid	Lipids and lipid-like molecules	Fatty acids and conjugates	0.5	0.105336	0.0981949	0.0937358	0.113989
cis-Vaccenic acid	Lipids and lipid-like molecules	Fatty Acyls	0.5	0.251381	0.216844	0.25586	0.230253
Ursodeoxycholic acid	Lipids and lipid-like molecules	Steroids and steroid derivatives	0.5	0.0277368	0.0286513	0.0231164	0.0297812
Dimethylmalonic acid	Organic acids and derivatives	Carboxylic acids and derivatives	0.5	0.102668	0.101322	0.107207	0.108302
Alpha-Hydroxyisobutyric acid	Organic acids and derivatives	Hydroxy acids and derivatives	0.5	0.0260791	0.0287079	0.00975887	0.0148376
4-Hydroxybenzaldehyde	Organic oxygen compounds	Organooxygen compounds	0.5	0.249486	0.249648	0.218694	0.246621
Panaquinquecol 1	Lipids and lipid-like molecules	Fatty Acyls	0.503911	0.0141643	0.0107118	0.216027	0.0479712
4-Hydroxy-3-methoxy-2,10-bisaboladien-9-one	Lipids and lipid-like molecules	Prenol lipids	0.507015	0.00995257	0.0116272	0.0067886	0.0146756
PE(22:2(13Z,16Z)/14:0)	Lipids and lipid-like molecules	Glycerophospholipids	0.509298	0.000923094	0.000123624	0.0166928	0.0345447
Glycyl-Gamma-glutamate	Organic acids and derivatives	Carboxylic acids and derivatives	0.514299	0.617746	0.654617	0.346224	0.530198
Geranylgeranyl-PP	Lipids and lipid-like molecules	Prenol lipids	0.519607	0.0130268	0.000110583	0.0627951	0.000110583
[8]-Paradol	Benzenoids	Phenols	0.529717	0.0149088	0.0131545	0.0656993	0.0634265
5b-Cholestane-3a,7a,12a,24,25-pentol	Lipids and lipid-like molecules	Steroids and steroid derivatives	0.529784	0.0015173	0.00222456	0.00157025	0.00215847
3-Hydroxy-6,8-dimethoxy-7(11)-eremophilen-12,8-olide	Lipids and lipid-like molecules	Prenol lipids	0.534567	0.0125908	0.0120426	0.0196033	0.0345342
PE(14:1(9Z)/18:0)	Lipids and lipid-like molecules	Glycerophospholipids	0.535486	0.00398475	0.00525226	0.00180483	0.00359132
Hydroxyprolyl-Hydroxyproline	Organic acids and derivatives	Carboxylic acids and derivatives	0.536209	0.0144894	0.0106312	0.0108521	0.0133764
PE(22:2(13Z,16Z)/16:1(9Z))	Lipids and lipid-like molecules	Glycerophospholipids	0.539422	3.78479e-05	1.97115e-05	8.5999e-05	0.00756088
Ovalicin	Organooxygen compounds	Carbonyl compounds	0.540623	0.000967858	0.000847885	0.014279	0.00441875
LysoPC(18:1(9Z))	Lipids and lipid-like molecules	Glycerophospholipids	0.543282	0.00185929	0.000788351	0.0572679	0.00378682
Stearidonic acid	Lipids and lipid-like molecules	Fatty Acyls	0.545488	0.0102634	0.0117772	0.134657	0.0203001
N-Methoxyspirobrassinol	Organoheterocyclic compounds	Indoles and derivatives	0.546058	0.00341812	1.97115e-05	0.0439584	1.97115e-05
(4-Hydroxybenzoyl)choline	Benzenoids	Benzene and substituted derivatives	0.546073	0.0396797	0.0505668	0.0667642	0.046028
Pteroside Z	Benzenoids	Indanes	0.549805	0.000251249	0.00338196	1.97115e-05	0.0203099
Enterodiol	Lignans, neolignans and related compounds	Dibenzylbutane lignans	0.549965	1.97115e-05	2.52985e-05	0.0437181	0.00233174
N-Nitroso-pyrrolidine	Organoheterocyclic compounds	Pyrrolidines	0.550931	0.144598	0.143694	0.141096	0.145903
(2'E,4'Z,8E)-Colneleic acid	Lipids and lipid-like molecules	Fatty Acyls	0.552193	0.00827057	0.00497922	0.144414	0.00859032
Linoleamide	Lipids and lipid-like molecules	Fatty Acyls	0.55403	0.0464149	0.0445213	0.0219638	0.0348282
12-HPETE	Lipids and lipid-like molecules	Fatty Acyls	0.558038	6.10781e-05	0.000168017	0.0537426	0.00605305
Leukotriene F4	Lipids and lipid-like molecules	Fatty Acyls	0.558489	1.97115e-05	1.97115e-05	0.0370436	1.97115e-05
N-Formyl-L-aspartate	Organic acids and derivatives	Carboxylic acids and derivatives	0.567185	0.388598	0.431369	0.366856	0.391325
9-Azabicyclo[3.3.1]nonan-3-one	Organoheterocyclic compounds	Piperidines	0.567377	0.194379	0.103192	0.16423	0.0921814
LysoPC(16:0)	Lipids and lipid-like molecules	Glycerophospholipids	0.570519	0.000838444	0.000963763	0.0015604	0.00100729
Cyclohexylamine	Organic nitrogen compounds	Organonitrogen compounds	0.570864	0.0172685	0.0236644	0.0987628	0.0450201
Thiodiglycol	Organosulfur compounds	Thioethers	0.576794	1.97115e-05	0.000950826	0.183761	1.97115e-05
Cohumulone	Organic oxygen compounds	Organooxygen compounds	0.585856	0.00445627	0.014226	0.213171	0.0952025
DG(20:3(5Z,8Z,11Z)/14:0/0:0)	Lipids and lipid-like molecules	Glycerolipids	0.587543	1.97115e-05	1.97115e-05	1.97115e-05	0.00304279
(E)-2',4,4',6'-Tetrahydroxy-3',5'-diprenylchalcone	Phenylpropanoids and polyketides	Linear 1,3-diarylpropanoids	0.589293	1.97115e-05	1.97115e-05	0.0262358	0.00915944
DG(18:4(6Z,9Z,12Z,15Z)/14:1(9Z)/0:0)	Lipids and lipid-like molecules	Glycerolipids	0.591296	0.00287389	0.00258433	0.00233078	0.00176347
3-(5-Methyl-2-furanyl)butanal	Organoheterocyclic compounds	Heteroaromatic compounds	0.595861	0.0764345	0.0641074	0.0871909	0.0719348
N-Ethylacetamide	Organic acids and derivatives	Carboximidic acids and derivatives	0.601319	0.0109489	0.0106461	0.0108731	0.0088853
2,2,4,4,6,6-Hexamethyl-1,3,5-trithiane	Organosulfur compounds	Thioacetals	0.601905	0.0191427	0.0156008	0.0133608	0.0202857
Alanyl-Aspartic acid	Organic acids and derivatives	Peptidomimetics	0.603554	0.0195459	0.0238011	0.0194161	0.0164602
(-)-Bornyl acetate	Lipids and lipid-like molecules	Prenol lipids	0.604685	0.000636789	0.000615901	0.00460068	0.00198512
(3R,8E)-3-Hydroxy-5,8-megastigmadien-7-one	Organooxygen compounds	Carbonyl compounds	0.606343	0.00607949	0.00631594	0.00570265	0.00586869
2,8-Di-O-methylellagic acid	Phenylpropanoids and polyketides	Tannins	0.607038	0.325582	0.370325	1.05485	0.889275
Montecristin	Lipids and lipid-like molecules	Fatty Acyls	0.608247	0.00272889	0.00647655	0.00274767	0.00683803
PC(24:1(15Z)/14:1(9Z))	Lipids and lipid-like molecules	Glycerophospholipids	0.614371	0.000176951	1.97115e-05	0.00522196	0.000805922
Inosine 2'-phosphate	Organic oxygen compounds	Organooxygen compounds	0.614623	0.002116	0.00276838	0.0137127	0.0112646
PC(22:2(13Z,16Z)/14:1(9Z))	Lipids and lipid-like molecules	Glycerophospholipids	0.616397	0.000430346	0.00115157	0.00521102	0.00935849
PA(18:0/20:4(5Z,8Z,11Z,14Z))	Lipids and lipid-like molecules	Glycerophospholipids	0.61885	1.97115e-05	0.00010442	0.000797342	0.0187941
3-Hydroxymethylglutaric acid	Lipids and lipid-like molecules	Fatty Acyls	0.620242	0.605156	0.660233	0.594926	0.646242
PC(22:2(13Z,16Z)/15:0)	Lipids and lipid-like molecules	Glycerophospholipids	0.622602	0.00346848	0.000187841	0.036154	0.00513555
2-(5,8-Tetradecadienyl)cyclobutanone	Organooxygen compounds	Carbonyl compounds	0.62284	0.00716122	0.00786966	0.0488698	0.0296703
L-beta-aspartyl-L-alanine	Organic acids and derivatives	Peptidomimetics	0.626911	0.0190642	0.0216674	0.0409137	0.0393772
PC(20:2(11Z,14Z)/15:0)	Lipids and lipid-like molecules	Glycerophospholipids	0.629354	0.000365047	1.97115e-05	0.0086874	0.00256307
2-trans-6-cis-Dodecadienal	Organic oxygen compounds	Organooxygen compounds	0.629596	0.0307158	0.0394959	0.0211329	0.0248345
fluvoxamino acid	Benzenoids	Benzene and substituted derivatives	0.631915	0.00170039	0.000109606	0.00973166	0.0024482
1-Arachidonoylglycerophosphoinositol	Lipids and lipid-like molecules	Glycerophospholipids	0.633084	0.187185	0.181926	0.182195	0.19385
1-Methyl-1,3-cyclohexadiene	Hydrocarbons	Hydrocarbons	0.633726	0.214651	0.240292	0.243937	0.214237
Cer(d18:0/12:0)	Lipids and lipid-like molecules	Sphingolipids	0.633768	0.0523165	0.0494051	0.0213012	0.0199908
Gibberellin A53	Lipids and lipid-like molecules	Prenol lipids	0.634348	0.00338241	0.00769094	0.12914	0.0893842
xi-3-(4-Isopropylphenyl)-2-methylpropanal	Lipids and lipid-like molecules	Prenol lipids	0.635807	0.0950973	0.114803	0.133887	0.104268
Cer(d18:0/22:1(13Z))	Lipids and lipid-like molecules	Sphingolipids	0.636134	0.0251309	0.0251901	0.0139162	0.0145915
PC(22:4(7Z,10Z,13Z,16Z)/14:0)	Lipids and lipid-like molecules	Glycerophospholipids	0.637102	3.89465e-05	6.60092e-05	0.000616903	0.00190197
all-trans-Retinoic acid	Lipids and lipid-like molecules	Prenol lipids	0.643161	0.00528232	0.0050963	0.0753671	0.0187128
2-acetyl-1-alkyl-sn-glycero-3-phosphocholine	Lipids and lipid-like molecules	NA	0.646639	0.000134707	0.000214515	0.000913791	0.000193812
Capsiate	Benzenoids	Phenols	0.646919	0.00107517	0.00151193	0.710026	0.0467201
2,3-Dihydro-4-methylfuran	Organoheterocyclic compounds	Dihydrofurans	0.649276	0.00600095	0.00641248	0.0227879	0.00922051
12-Oxo-2,3-dinor-10,15-phytodienoic acid	Lipids and lipid-like molecules	Fatty Acyls	0.652401	0.0843548	0.0621261	0.113899	0.0904388
Cernuine	Phenylpropanoids and polyketides	Aurone flavonoids	0.658864	0.00444499	0.00498474	0.0155551	0.0132427
Phthalic acid	Benzenoids	Benzene and substituted derivatives	0.661702	0.220423	0.249646	0.242972	0.240013
Subaphylline	Phenylpropanoids and polyketides	Cinnamic acids and derivatives	0.665039	0.00130011	0.00131953	0.158094	0.000563434
PC(18:2(9Z,12Z)/18:0)	Lipids and lipid-like molecules	Glycerophospholipids	0.669261	0.0019703	0.000190996	0.0921778	0.0250518
(Z)-4-(1-Propenyl)phenol	Benzenoids	Benzene and substituted derivatives	0.67126	0.368789	0.325734	0.372227	0.399195
(R)-Pelletierine	Organoheterocyclic compounds	Piperidines	0.671996	0.0590144	0.0529471	0.0417443	0.0465716
Cer(d18:0/22:0)	Lipids and lipid-like molecules	Sphingolipids	0.675852	0.213303	0.161199	0.116328	0.0763217
Cyclotetradecane	Hydrocarbons	Saturated hydrocarbons	0.678207	0.0109245	0.0195523	0.013195	0.0197009
3,3-Dimethylglutaric acid	Lipids and lipid-like molecules	Fatty Acyls	0.678324	0.18174	0.166803	3.67062	2.01411
Ginsenoyne B	Organohalogen compounds	Halohydrins	0.680184	1.97115e-05	1.97115e-05	0.041789	0.0150971
Ethylphosphate	Organic acids and derivatives	Organic phosphoric acids and derivatives	0.68486	0.00317991	0.0376751	0.012149	0.0288997
17,18-DiHETE	Lipids and lipid-like molecules	Fatty Acyls	0.689219	5.49024e-05	1.97115e-05	0.0520411	0.00410828
Valyl-Proline	Organic acids and derivatives	Carboxylic acids and derivatives	0.694834	0.00270808	0.00180826	0.0131021	0.00229862
6-Methylquinoline	Organoheterocyclic compounds	Quinolines and derivatives	0.695179	0.0138137	0.0190246	0.0126482	0.0145419
Asparaginyl-Alanine	Organic acids and derivatives	Carboxylic acids and derivatives	0.699069	0.164017	0.163671	0.110618	0.0919149
Epitestosterone	Lipids and lipid-like molecules	Steroids and steroid derivatives	0.699181	0.0141837	0.0126531	0.0671712	0.0624982
10E,12Z-Octadecadienoic acid	Lipids and lipid-like molecules	Fatty Acyls	0.701147	0.0428511	0.0447386	0.0415798	0.0454284
6-Caffeoylsucrose	Lipids and lipid-like molecules	Steroids and steroid derivatives	0.70246	0.000643173	1.97115e-05	0.0891838	1.97115e-05
Isokobusone	Organic oxygen compounds	Organooxygen compounds	0.703975	0.273677	0.260085	0.422424	0.285893
PE(22:5(4Z,7Z,10Z,13Z,16Z)/15:0)	Lipids and lipid-like molecules	Glycerophospholipids	0.70692	1.97115e-05	0.00231981	0.00406287	0.000877987
4-Oxo-2-nonenal	Organic oxygen compounds	Organooxygen compounds	0.715972	0.0626425	0.0615452	0.0728764	0.0533037
Hirsutin	Organosulfur compounds	Sulfoxides	0.723044	1.97115e-05	1.97115e-05	0.0119416	0.00371806
Mesna	Organic acids and derivatives	Organic sulfonic acids and derivatives	0.727456	0.35435	0.400594	1.8926	1.46526
Cohibin C	Lipids and lipid-like molecules	Fatty Acyls	0.731023	0.00482539	0.00444957	0.00765114	0.0112125
20-Hydroxyeicosatetraenoic acid	Lipids and lipid-like molecules	Fatty Acyls	0.734174	3.48672e-05	1.97115e-05	0.0094283	0.00137747
2-Oxovaleric acid	Organic acids and derivatives	Keto acids and derivatives	0.738779	0.0964336	0.111563	0.211395	0.634845
Shinflavanone	Phenylpropanoids and polyketides	Flavonoids	0.739775	0.00365769	0.00339751	0.331088	0.109883
Cer(d18:0/14:0)	Lipids and lipid-like molecules	Sphingolipids	0.740302	0.295624	0.278005	0.138067	0.14115
Licoagrone	Phenylpropanoids and polyketides	2-arylbenzofuran flavonoids	0.745988	0.00665919	1.97115e-05	0.158045	1.97115e-05
beta-Elemenone	Lipids and lipid-like molecules	Prenol lipids	0.748358	0.0435943	0.027965	0.0483902	0.0564288
Ethyl dodecanoate	Lipids and lipid-like molecules	Fatty Acyls	0.748821	0.100525	0.168491	0.944624	0.0835118
16-Hydroxy hexadecanoic acid	Lipids and lipid-like molecules	Fatty Acyls	0.753207	0.0610212	0.0636656	0.0645105	0.104881
10-Hydroxy-3-methoxy-1,3,5,7-cadinatetraen-9-one	Lipids and lipid-like molecules	Prenol lipids	0.75471	0.00123144	0.00150942	0.0102804	0.0281505
Ubiquinone-4	Lipids and lipid-like molecules	Prenol lipids	0.75498	0.00018721	1.97115e-05	0.020369	0.000324695
MG(18:0/0:0/0:0)	Lipids and lipid-like molecules	Glycerolipids	0.755222	0.359289	0.403454	0.271849	0.319448
Desaminotyrosine	Phenylpropanoids and polyketides	Phenylpropanoids and polyketides	0.755799	0.1317	0.275309	0.220422	0.288104
13S-hydroxyoctadecadienoic acid	Lipids and lipid-like molecules	Fatty Acyls	0.75717	0.00357974	0.00520977	0.0519769	0.0180782
alpha-Terpineol propanoate	Lipids and lipid-like molecules	Prenol lipids	0.758363	0.0923819	0.102598	0.0750306	0.0753813
Geranic acid	Lipids and lipid-like molecules	Prenol lipids	0.758577	0.0612837	0.0643121	7.31399	0.718934
Diethyl phthalic acid	Benzenoids	Benzene and substituted derivatives	0.759756	0.174222	0.305774	0.545746	3.22029
Dodecanoic acid	Lipids and lipid-like molecules	Fatty Acyls	0.76033	0.125763	0.0961872	0.0775959	0.0749787
Monomethyl glutaric acid	Lipids and lipid-like molecules	Fatty Acyls	0.76094	0.1888	0.200795	0.214564	0.181713
Valyl-Phenylalanine	Organic acids and derivatives	Carboxylic acids and derivatives	0.761424	0.000633635	0.000792738	0.0260036	0.0101082
p-Mentha-1,8-dien-7-ol	Lipids and lipid-like molecules	Prenol lipids	0.762784	0.00925951	0.0105028	0.0361336	0.0192093
Pterosin K	Benzenoids	Indanes	0.763601	0.00030361	0.000308589	0.00903471	0.01966
alpha-Methylstyrene	Benzenoids	Benzene and substituted derivatives	0.766856	1.64309	1.46025	1.57833	1.70479
Phenylalanyl-Isoleucine	Organic acids and derivatives	Carboxylic acids and derivatives	0.769059	0.00105847	0.000910111	0.0249421	0.00656135
2-Ethylidenehexanal	Organooxygen compounds	Carbonyl compounds	0.771023	0.0123146	0.00998585	0.0245609	0.0136162
Dibutyl phthalate	Benzenoids	Benzene and substituted derivatives	0.772602	0.0102224	0.016254	0.341387	0.217185
3-Hydroxy-carbofuran	Organoheterocyclic compounds	Coumarans	0.772806	0.000812969	0.000493243	0.0431603	0.000626469
Benzyl cinnamate	Phenylpropanoids and polyketides	Cinnamic acids and derivatives	0.773393	0.0752906	0.0736873	0.0901268	0.0744382
PC(22:2(13Z,16Z)/14:0)	Lipids and lipid-like molecules	Glycerophospholipids	0.773849	0.000482943	5.41283e-05	0.016526	0.00438542
Citraconic acid	Lipids and lipid-like molecules	Fatty Acyls	0.774127	0.0017395	0.00137645	0.343899	0.103139
Egonol glucoside	Phenylpropanoids and polyketides	2-arylbenzofuran flavonoids	0.774664	0.00142317	1.97115e-05	0.16224	1.97115e-05
Feruloyl-2-hydroxyputrescine	Phenylpropanoids and polyketides	Cinnamic acids and derivatives	0.775466	0.0123236	0.000155427	0.0550801	0.0262062
2-Methyl-3-(2-pentenyl)-2-cyclopenten-1-one	Organic oxygen compounds	Organooxygen compounds	0.775634	0.0208803	0.0185455	0.174428	0.102201
2-(1,2-Diamino-1-propenyl)phenol	Benzenoids	Phenols	0.777419	0.0193136	0.0177602	0.0538008	0.0347786
2-Isopropylphenyl methylcarbamate	Benzenoids	Benzene and substituted derivatives	0.778425	0.0401184	0.0394977	0.0836636	0.0813718
Acetone cyanohydrin	Organic oxygen compounds	Organooxygen compounds	0.779271	0.0270023	0.024311	0.0240854	0.0270919
Malaoxon	Lipids and lipid-like molecules	Fatty Acyls	0.779938	0.0860313	0.0933862	0.259116	0.253999
4-(4-Methyl-3-pentenyl)-3-cyclohexene-1-carboxaldehyde	Lipids and lipid-like molecules	Prenol lipids	0.780241	0.0759959	0.0948586	0.0834125	0.0696477
Isopropyl beta-D-glucoside	Organic oxygen compounds	Organooxygen compounds	0.780349	0.0147047	0.00694518	0.384041	0.00831846
8-iso-15-keto-PGE2	Lipids and lipid-like molecules	Fatty Acyls	0.781893	0.0141544	0.021163	0.118229	0.0989599
MG(18:3(9Z,12Z,15Z)/0:0/0:0)	Lipids and lipid-like molecules	Fatty Acyls	0.782955	0.033982	0.0335351	0.204934	0.188361
L-1,2,3,4-Tetrahydro-beta-carboline-3-carboxylic acid	Organoheterocyclic compounds	Indoles and derivatives	0.783452	0.0034238	0.0031723	0.0422463	0.00417267
1,3-Diisopropylbenzene	Benzenoids	Benzene and substituted derivatives	0.785764	0.0645636	0.0768096	0.0790386	0.0637793
gamma-CEHC	Organoheterocyclic compounds	Benzopyrans	0.789226	0.00115241	0.00456272	0.0522388	0.276209
MG(16:0/0:0/0:0)	Lipids and lipid-like molecules	Glycerolipids	0.789785	0.240033	0.27917	0.172856	0.204763
Mulberrofuran A	Phenylpropanoids and polyketides	2-arylbenzofuran flavonoids	0.790332	0.000245894	5.7106e-05	0.0298411	0.00844496
Ethylbenzene	Benzenoids	Benzene and substituted derivatives	0.792294	0.179974	0.163711	0.241043	0.201715
2,3-Dimethyl-2-cyclohexen-1-one	Organooxygen compounds	Carbonyl compounds	0.793886	0.0351629	0.0297173	0.0889725	0.0427609
5,6-DHET	Lipids and lipid-like molecules	Fatty Acyls	0.795861	0.0418326	0.058485	0.370107	0.0413077
gamma-Diosphenol	Lipids and lipid-like molecules	Prenol lipids	0.796488	0.0638891	0.0608647	0.129101	0.061179
Pyrrole-2-carboxylic acid	Organoheterocyclic compounds	Pyrroles	0.796976	0.00306704	0.000110583	1.31821	0.238791
Dihydrouracil	Organoheterocyclic compounds	Diazines	0.798686	0.0385725	0.043444	0.0362366	0.0586912
5-(4-Acetoxy-3-oxo-1-butynyl)-2,2'-bithiophene	Organoheterocyclic compounds	Bi- and oligothiophenes	0.801359	0.00207036	0.00231594	0.0047761	0.00406776
3-Hydroxyanthranilic acid	Benzenoids	Benzene and substituted derivatives	0.801718	0.0395386	0.0273137	0.403895	0.189257
Gingerol	Benzenoids	Phenols	0.801782	1.53791	1.69694	1.09063	1.15515
apo-[3-methylcrotonoyl-CoA:carbon-dioxide ligase (ADP-forming)]	Organic acids and derivatives	NA	0.802753	0.00429495	0.0136358	0.00360901	0.56496
2,4,6-Octatriynoic acid	Lipids and lipid-like molecules	Fatty Acyls	0.802942	0.0243931	0.0202835	0.0208596	0.046933
2''-(6-Acetylglucosyl)astragalin	Phenylpropanoids and polyketides	Flavonoids	0.80949	3.03407e-05	1.97115e-05	0.014849	3.01272e-05
Lycopersiconol	Lipids and lipid-like molecules	Steroids and steroid derivatives	0.810915	0.050485	0.0422898	0.251682	0.230213
Cer(d18:0/18:0)	Lipids and lipid-like molecules	Sphingolipids	0.813123	0.418313	0.407208	0.269848	0.276749
4-Hydroxy-2,6-dimethylaniline	Benzenoids	Phenols	0.815636	0.0134496	0.00931472	0.0407978	0.0118111
N-Methylhistamine	Organic nitrogen compounds	Organonitrogen compounds	0.817108	0.114708	0.102293	0.10162	0.0811805
Prostaglandin B2	Lipids and lipid-like molecules	Fatty Acyls	0.820443	0.0163291	0.0437457	0.504431	0.0962523
PE(22:5(4Z,7Z,10Z,13Z,16Z)/16:0)	Lipids and lipid-like molecules	Glycerophospholipids	0.822255	1.97115e-05	0.000436289	0.00267391	0.0182727
3-Amino-1,4-dimethyl-5H-pyrido[4,3-b]indole	Organoheterocyclic compounds	Indoles and derivatives	0.822261	1.03312	1.29521	1.59876	1.11713
DL-Dopa	Organic acids and derivatives	Carboxylic acids and derivatives	0.823641	0.01233	0.0131495	0.444117	0.046596
Cholesterol sulfate	Lipids and lipid-like molecules	Steroids and steroid derivatives	0.826442	0.230418	0.235691	0.161317	0.184789
S-Acetyldihydrolipoamide-E	Lipids and lipid-like molecules	Fatty Acyls	0.827582	0.000386421	0.000348282	0.0245551	0.0388216
D-Xylitol	Organic oxygen compounds	Organooxygen compounds	0.827639	0.196471	0.196667	0.530574	0.192324
Hydroxytyrosol 1-O-glucoside	Organic oxygen compounds	Organooxygen compounds	0.828665	0.00598743	0.000304606	0.0037168	0.0837662
Ziziphin	Lipids and lipid-like molecules	Prenol lipids	0.830654	0.00139494	1.97115e-05	0.0608936	1.97115e-05
Adipic acid	Lipids and lipid-like molecules	Fatty Acyls	0.831018	0.114599	0.115494	0.0854995	0.191092
15-Keto-prostaglandin E2	Lipids and lipid-like molecules	Fatty Acyls	0.832593	0.0221335	0.0355981	0.298982	0.305411
PG(18:1(9Z)/18:1(11Z))	Lipids and lipid-like molecules	Glycerophospholipids	0.832596	0.00227207	0.000492148	0.00557294	0.00875215
N-(2-Methylpropyl)acetamide	Organic acids and derivatives	Carboxylic acids and derivatives	0.833268	0.019576	0.0261664	0.0140427	0.013874
Uridine	Nucleosides, nucleotides, and analogues	Pyrimidine nucleosides	0.836442	0.000640591	0.00172498	0.129595	0.0203272
Norvaline	Organic acids and derivatives	Carboxylic acids and derivatives	0.837371	0.0225003	0.023541	0.0238798	0.0363095
3-(3,4-Dihydroxy-5-methoxy)-2-propenoic acid	Phenylpropanoids and polyketides	Cinnamic acids and derivatives	0.844249	0.0904641	0.0805387	0.000110583	0.0558791
cis-[8]-Shogaol	Benzenoids	Benzene and substituted derivatives	0.845065	0.00225585	0.00254173	0.0950428	0.0196755
5-Amino-6-(4-hydroxy-2-butenoyl)-2,2-dimethyl-4-chromanone	Organoheterocyclic compounds	Benzopyrans	0.845306	0.000293913	9.31767e-05	0.0114646	0.0298833
Cer(d18:0/16:0)	Lipids and lipid-like molecules	Sphingolipids	0.8479	0.338001	0.311759	0.178038	0.187509
Crispane	Lipids and lipid-like molecules	Prenol lipids	0.849761	0.001615	0.00108412	0.130076	0.0155672
3-Carboxy-2,3,4,9-tetrahydro-1H-pyrido[3,4-b]indole-1-propanoic acid	Alkaloids and derivatives	Harmala alkaloids	0.850016	0.000197583	0.00020589	0.0398856	0.0334056
PC(22:5(7Z,10Z,13Z,16Z,19Z)/14:1(9Z))	Lipids and lipid-like molecules	Glycerophospholipids	0.8519	1.97115e-05	1.97115e-05	1.97115e-05	0.00213073
Polyoxyethylene (600) monoricinoleate	Lipids and lipid-like molecules	Fatty Acyls	0.853014	0.0076835	0.0148022	0.0207484	0.0034701
2,6-Dimethylpyridine	Organoheterocyclic compounds	Pyridines and derivatives	0.854629	0.0127269	0.0121734	0.0144214	0.0131519
2-Piperidinone	Organoheterocyclic compounds	Piperidines	0.854803	0.0308003	0.0302414	0.0713596	0.056844
2-Pyrrolidinone	Organoheterocyclic compounds	Pyrrolidines	0.855554	0.106088	0.0985808	0.167584	0.140452
Bovinic acid	Lipids and lipid-like molecules	Fatty Acyls	0.857968	0.0534471	0.056342	0.0573091	0.107976
4-Aminobutyraldehyde	Organic oxygen compounds	Organooxygen compounds	0.85837	0.0509936	0.0495539	0.0606159	0.0308661
N-Cyclopropyl-trans-2-cis-6-nonadienamide	Lipids and lipid-like molecules	Fatty Acyls	0.85871	0.194855	0.171195	0.233312	0.164633
Eujambolin	Phenylpropanoids and polyketides	Flavonoids	0.859473	2.72735e-05	1.97115e-05	0.00997685	1.97115e-05
Thymine	Organoheterocyclic compounds	Diazines	0.864436	0.210046	0.234888	0.479631	0.459907
Carnosic acid	Lipids and lipid-like molecules	Prenol lipids	0.867564	0.00673856	0.0154587	0.303243	0.0857999
Oleamide	Lipids and lipid-like molecules	Fatty Acyls	0.868462	0.00360844	0.00418593	0.00233565	0.00127362
1-Methylhistamine	Organic nitrogen compounds	Organonitrogen compounds	0.870201	0.233089	0.227364	0.188426	0.188351
Histamine	Organic nitrogen compounds	Organonitrogen compounds	0.871332	0.013137	0.0133883	0.0127241	0.0153768
Methylimidazole acetaldehyde	Organoheterocyclic compounds	Azoles	0.876993	0.0723768	0.0714144	0.0761517	0.0680367
3,3,5-triiodo-L-thyronine-beta-D-glucuronoside	Lipids and lipid-like molecules	NA	0.877348	0.0204336	0.0183068	0.0182099	0.0247862
Cer(d18:0/20:0)	Lipids and lipid-like molecules	Sphingolipids	0.878711	0.608422	0.598895	0.372779	0.332342
Artemoin A	Lipids and lipid-like molecules	Fatty Acyls	0.879375	0.00959628	0.00811126	0.00837616	0.00591783
(Â±)-erythro-Isoleucine	Organic acids and derivatives	NA	0.880852	0.0279196	0.0253517	0.0244418	0.0252571
15-Keto-13,14-dihydroprostaglandin A2	Lipids and lipid-like molecules	Fatty Acyls	0.882237	0.0251796	0.115133	0.21586	0.0664798
Pantothenol	Lipids and lipid-like molecules	Fatty Acyls	0.883651	0.0740385	0.0709325	0.335353	0.0848907
Tetramethylpyrazine	Organoheterocyclic compounds	Diazines	0.886654	0.0168143	0.0160979	0.0157609	0.020839
PE(22:6(4Z,7Z,10Z,13Z,16Z,19Z)/16:0)	Lipids and lipid-like molecules	Glycerophospholipids	0.888065	1.97115e-05	1.97115e-05	8.37665e-05	0.0111486
6''-O-Malonylnaringin	Phenylpropanoids and polyketides	Flavonoids	0.888103	1.97115e-05	1.97115e-05	0.00559107	1.97115e-05
Acetylglycine	Organic acids and derivatives	Carboxylic acids and derivatives	0.889083	0.787787	0.704799	0.586304	0.681684
3,4-Dimethyl-2-(1-pyrrolidinyl)-2-cyclopenten-1-one	Organoheterocyclic compounds	Pyrrolidines	0.891936	0.0514059	0.0380104	0.0407216	0.0594178
8-iso-13,14-dihydro-15-keto-PGF2a	Lipids and lipid-like molecules	Fatty Acyls	0.892751	0.00204775	0.000545026	0.160779	0.0101761
12-Hydroxydodecanoic acid	Organic acids and derivatives	Hydroxy acids and derivatives	0.893994	0.0441415	0.0476426	0.00132785	0.000110583
N-methylvaline	Organic acids and derivatives	Carboxylic acids and derivatives	0.894818	0.0234627	0.0209212	0.021146	0.0221787
L-Malic acid	Organic acids and derivatives	Hydroxy acids and derivatives	0.898687	0.216224	0.345644	0.402937	0.236702
Leukotriene B5	Lipids and lipid-like molecules	Fatty Acyls	0.898826	0.0473092	0.0694758	0.712803	0.434125
FAPy-adenine	Organoheterocyclic compounds	Diazines	0.899203	0.0105438	0.0091289	0.0875524	0.00920832
Furfuryl acetate	Organoheterocyclic compounds	Heteroaromatic compounds	0.902177	0.0188212	0.0144682	0.494273	0.0136121
Deoxycholic acid	Lipids and lipid-like molecules	Steroids and steroid derivatives	0.902735	0.0705099	0.0763157	0.130644	0.0486336
Thelephoric acid	Organoheterocyclic compounds	Benzofurans	0.905864	0.053562	0.0602744	0.14768	0.124909
Triethanolamine	Organonitrogen compounds	Amines	0.908285	0.038648	0.0515333	0.0563074	0.0444863
TG(18:1(9Z)/16:0/22:5(7Z,10Z,13Z,16Z,19Z))	Lipids and lipid-like molecules	Glycerolipids	0.910132	0.00250429	0.00372815	0.00395139	0.00390602
Hydrogen phosphate	Homogeneous non-metal compounds	NA	0.911754	0.368932	0.385742	0.403143	0.404654
Deoxyadenosine	Nucleosides, nucleotides, and analogues	Purine nucleosides	0.911979	1.97115e-05	0.000373887	0.102679	0.0350082
2-Methylpiperidine	Organoheterocyclic compounds	Piperidines	0.912846	0.0267761	0.0195707	0.0117842	0.0365591
9,13-cis-Retinoic acid	Lipids and lipid-like molecules	Prenol lipids	0.913402	0.00246361	0.0029421	0.0725825	0.010434
Sucrose	Organic oxygen compounds	Organooxygen compounds	0.914953	0.00876466	0.0209349	0.0265812	0.0196113
Deoxyinosine	Nucleosides, nucleotides, and analogues	Purine nucleosides	0.91676	0.00221056	0.00503853	0.00376333	0.202213
Hydroxystrobilurin D	Lipids and lipid-like molecules	Fatty Acyls	0.920003	3.56136e-05	0.00154792	0.00705097	0.0164497
1-(9H-Pyrido[3,4-b]indol-1-yl)-1,4-butanediol	Alkaloids and derivatives	Harmala alkaloids	0.9202	0.00291243	0.0048648	0.079832	0.0827418
1,2,3,4,5,6-Hexahydro-7H-cyclopenta[b]pyridin-7-one	Organoheterocyclic compounds	Pyridines and derivatives	0.921355	0.0771463	0.0789192	0.166104	0.0754708
2-Hydroxyvaleric acid	Lipids and lipid-like molecules	Fatty Acyls	0.924506	0.000110583	0.000110583	1.63482	0.00809348
Ketoleucine	Organic acids and derivatives	Keto acids and derivatives	0.924533	0.725705	0.492728	0.47379	0.403123
Linoleic acid	Lipids and lipid-like molecules	Fatty Acyls	0.926178	0.0612185	0.061371	0.0557662	0.0486047
Ecgonine	Alkaloids and derivatives	Tropane alkaloids	0.927388	0.129696	0.00342323	0.22365	0.0047384
Heptanoic acid	Lipids and lipid-like molecules	Fatty Acyls	0.927678	0.683951	0.624203	0.72966	0.696043
PA(16:1(9Z)/16:0)	Lipids and lipid-like molecules	Glycerophospholipids	0.927834	0.00303046	0.00612149	0.00110276	0.000597618
Benzoic acid	Benzenoids	Benzene and substituted derivatives	0.928187	1.54256	1.38708	3.51521	2.94728
Lenticin	Organic acids and derivatives	Carboxylic acids and derivatives	0.928608	9.29019e-05	7.05726e-05	0.0177831	0.00765684
1,2-Cyclohexanedione	Organic oxygen compounds	Organooxygen compounds	0.929465	0.0296933	1.97115e-05	0.606902	1.97115e-05
D-2,3-Dihydroxypropanoic acid	Organic oxygen compounds	Organooxygen compounds	0.932151	0.948967	1.00573	0.337035	0.713838
Leucyl-Isoleucine	Organic acids and derivatives	Carboxylic acids and derivatives	0.938998	0.000188044	0.000678482	0.0464602	0.0210006
Hydroxyisocaproic acid	Lipids and lipid-like molecules	Fatty Acyls	0.940457	0.00645912	0.00501622	0.0266738	0.0135269
6-Keto-prostaglandin F1a	Lipids and lipid-like molecules	Fatty Acyls	0.940989	1.97115e-05	1.97115e-05	0.00995022	0.000552819
1H-Pyrrole-2-carboxaldehyde	Organic oxygen compounds	Organooxygen compounds	0.941005	0.0356529	0.0273958	0.0414701	0.0288694
Octadecanedioic acid	Lipids and lipid-like molecules	Fatty Acyls	0.942498	0.00915941	0.0230344	0.16082	0.0735453
Dihydrojasmonic acid	Lipids and lipid-like molecules	Lineolic acids and derivatives	0.942663	0.026459	0.0298946	0.15255	0.131101
Maleic acid	Organic acids and derivatives	Carboxylic acids and derivatives	0.943806	0.0593784	0.0568309	0.0458385	0.207587
Quinic acid	Organic oxygen compounds	Organooxygen compounds	0.94517	0.138885	0.0262446	0.087062	0.0570245
(Â±)-2-(1-Methylpropyl)-4,6-dinitrophenol	Benzenoids	NA	0.945342	1.79749	2.11468	2.27384	2.0579
1-(beta-D-Ribofuranosyl)-1,4-dihydronicotinamide	Organic oxygen compounds	Organooxygen compounds	0.946398	0.000751664	0.00306591	0.00959044	0.0349489
Pterolactam	Organoheterocyclic compounds	Pyrrolidines	0.947382	0.0180852	0.0201456	0.0642953	0.024894
7,8-Dihydroneopterin	Organoheterocyclic compounds	Pteridines and derivatives	0.948993	0.0051701	5.62263e-05	0.045047	0.00419208
2-Methylglutaric acid	Lipids and lipid-like molecules	Fatty Acyls	0.949852	0.142757	0.208384	2.06832	0.43877
Imidazoleacetic acid	Organoheterocyclic compounds	Azoles	0.950245	0.366615	0.430474	0.744751	0.811701
PA(22:2(13Z,16Z)/22:0)	Lipids and lipid-like molecules	Glycerophospholipids	0.951094	1.97115e-05	0.00185165	1.97115e-05	0.00530618
(3b,6b,8b,12a)-8,12-Epoxy-7(11)-eremophilene-6-angeloyloxy-8,12-dimethoxy-3-ol	Organoheterocyclic compounds	Naphthofurans	0.951197	1.97115e-05	1.97115e-05	0.0186195	0.00166731
2-Ethyl-5-methylfuran	Organoheterocyclic compounds	Heteroaromatic compounds	0.953781	0.0315268	0.0337359	0.0916387	0.035853
Octadecylamine	Organic nitrogen compounds	Organonitrogen compounds	0.954594	0.00863005	0.00937995	0.00814162	0.0075993
Proline betaine	Organic acids and derivatives	Carboxylic acids and derivatives	0.954657	0.0227956	0.0224805	0.0661935	0.0429401
Citric acid	Organic acids and derivatives	Carboxylic acids and derivatives	0.955128	0.224283	0.263929	0.239888	0.187323
N,N-Dimethylsphingosine	Organic nitrogen compounds	Organonitrogen compounds	0.955315	0.00931376	0.00954786	0.00887148	0.00862718
Chenodeoxycholic acid	Lipids and lipid-like molecules	Steroids and steroid derivatives	0.956806	0.0290141	0.032428	0.025422	0.0288761
L-Cyclo(alanylglycyl)	Organoheterocyclic compounds	Diazinanes	0.958002	0.826846	0.743184	1.34468	1.22351
3-Hydroxycapric acid	Organic acids and derivatives	Hydroxy acids and derivatives	0.958549	0.215649	0.191711	0.319842	0.199042
Valeric acid	Lipids and lipid-like molecules	Fatty Acyls	0.960947	0.717331	0.733904	1.29216	1.04557
Phytosphingosine	Organic nitrogen compounds	Organonitrogen compounds	0.961662	0.630521	0.63124	0.740583	0.553242
Acrylamide	Organic acids and derivatives	Carboximidic acids and derivatives	0.961981	0.00768747	0.00721285	0.00963848	0.00878866
Myristoleic acid	Lipids and lipid-like molecules	Fatty Acyls	0.962163	0.000110583	0.000110583	0.000110583	0.673152
Cytosine	Organoheterocyclic compounds	Diazines	0.962869	0.015179	0.0211493	0.0255523	0.0344181
Pyroglutamic acid	Organic acids and derivatives	Carboxylic acids and derivatives	0.964093	0.329663	0.339303	0.313884	0.306404
Palmitic amide	Lipids and lipid-like molecules	Fatty Acyls	0.964606	0.0741292	0.0650119	0.0737053	0.0657525
Hydroxypyruvic acid	Organic acids and derivatives	Hydroxy acids and derivatives	0.965359	0.206828	0.19377	0.221816	0.250171
5'-Methylthioadenosine	Nucleosides, nucleotides, and analogues	5'-deoxyribonucleosides	0.966021	0.00469291	0.00314334	0.0519726	0.0339843
Methylsuccinic acid	Lipids and lipid-like molecules	Fatty Acyls	0.967018	0.460891	0.409653	0.39394	0.884163
N-Acetylmuramate	Organic oxygen compounds	Organooxygen compounds	0.96757	1.97115e-05	1.97115e-05	0.117122	0.0136281
Glycerophosphocholine	Lipids and lipid-like molecules	Glycerophospholipids	0.968227	0.0154202	0.0158178	0.027868	0.0179327
Todatriol glucoside	Lipids and lipid-like molecules	Fatty Acyls	0.969749	1.97115e-05	4.16863e-05	0.00123381	0.00633681
(+)-7-epi-Syringaresinol 4'-glucoside	Lignans, neolignans and related compounds	Lignan glycosides	0.970273	3.97473e-05	1.97115e-05	0.0287674	1.97115e-05
Urocanic acid	Organoheterocyclic compounds	Azoles	0.971666	0.0332867	0.0297177	0.0411193	0.0225842
Isohyodeoxycholic acid	Lipids and lipid-like molecules	Steroids and steroid derivatives	0.973252	0.0749893	0.0737383	0.121834	0.045857
Trimethylamine N-oxide	Organic nitrogen compounds	Organonitrogen compounds	0.973285	0.0111474	0.0105125	0.0420759	0.0151152
N,O-Didesmethylvenlafaxine	Organic oxygen compounds	Organooxygen compounds	0.973313	0.0438117	0.0363899	0.0341033	0.0369095
Glycerol 1-(9Z-octadecenoate) 2-tetradecanoate 3-phosphate	Lipids and lipid-like molecules	Glycerophospholipids	0.973322	0.00555119	0.00196715	1.97115e-05	0.00193888
Terephthalic acid	Benzenoids	Benzene and substituted derivatives	0.973622	0.132341	0.112308	0.128656	0.112551
Pyrimidine	Organoheterocyclic compounds	Diazines	0.973702	0.0102262	0.00827619	0.109353	0.172155
L-Acetylcarnitine	Lipids and lipid-like molecules	Fatty Acyls	0.974217	0.00200322	0.00283053	0.00424521	0.00250262
Aniline	Benzenoids	Benzene and substituted derivatives	0.974332	0.0080925	0.00797901	0.00562865	0.00559567
Melleolide M	Lipids and lipid-like molecules	Prenol lipids	0.974785	0.0136728	0.0101548	0.0119713	0.0133337
2-Hydroxyethanesulfonate	Organic acids and derivatives	Organic sulfonic acids and derivatives	0.974964	0.0756532	0.122712	3.34418	3.0275
Hypogeic acid	Lipids and lipid-like molecules	Fatty Acyls	0.975612	0.0576614	0.0594967	0.0425938	0.0515118
Nicotinamide N-oxide	Organoheterocyclic compounds	Pyridines and derivatives	0.975916	0.00248739	0.00509845	0.0910543	0.202787
Theaspirone A	Organic oxygen compounds	Organooxygen compounds	0.975953	0.100825	0.103632	0.13423	0.111242
(E,E)-2,4-Hexadienal	Organic oxygen compounds	Organooxygen compounds	0.978243	0.0236489	0.0233091	0.196974	0.0224523
Methyl jasmonate	Lipids and lipid-like molecules	Fatty Acyls	0.978387	0.106089	0.103733	0.156305	0.240986
3-Aminocaproic acid	Organic acids and derivatives	Carboxylic acids and derivatives	0.979007	0.127133	0.0961265	0.0248553	0.0483135
Na,Na-Dimethylhistamine	Organic nitrogen compounds	Organonitrogen compounds	0.979522	0.0671031	0.0669627	0.111379	0.0688871
N-[(4-Hydroxy-3-methoxyphenyl)methyl]octanamide	Benzenoids	Phenols	0.979643	0.0128469	0.0137533	0.0122648	0.0124362
Flavidulol B	Benzenoids	Tetralins	0.980356	0.0213984	0.0204785	0.0424056	0.03912
Nicotine	Organoheterocyclic compounds	Pyridines and derivatives	0.980673	0.071275	0.0409087	0.0293943	0.0194391
(R)-3-Hydroxybutyric acid	Organic acids and derivatives	Hydroxy acids and derivatives	0.980843	0.430243	0.285245	0.351836	0.331355
Methoxypyrazine	Organoheterocyclic compounds	Diazines	0.98097	0.183524	0.20097	0.183868	0.194333
Diazinon	Organic acids and derivatives	Organic thiophosphoric acids and derivatives	0.981521	0.0122792	2.57394e-05	0.157073	7.78516e-05
Sphinganine	Lipids and lipid-like molecules	sphingoid base lipid	0.982262	0.571112	0.612665	0.578218	0.556431
3-Hydroxybutyric acid	Organic acids and derivatives	Hydroxy acids and derivatives	0.983409	0.35101	0.392547	0.425516	0.344947
Creatinine	Organic acids and derivatives	Carboxylic acids and derivatives	0.983409	0.122569	0.179884	0.232242	0.228092
16-Methylheptadecanoic acid	Lipids and lipid-like molecules	Fatty Acyls	0.983576	2.61764	2.0762	2.10914	1.93856
3-Methylguanine	Organoheterocyclic compounds	Imidazopyrimidines	0.984012	0.0190801	0.0119579	0.179833	0.014881
Erythrono-1,4-lactone	Organoheterocyclic compounds	Lactones	0.984091	0.42676	0.454138	0.000110583	0.184688
D-Alanine	Organic acids and derivatives	Carboxylic acids and derivatives	0.984163	0.0276746	0.0267472	0.0281077	0.030763
2-Ethoxy-5-methylpyrazine	Organooxygen compounds	Ethers	0.984248	0.0335074	0.0206668	0.279241	0.134407
Octadecanamide	Lipids and lipid-like molecules	Fatty Acyls	0.985608	0.0192406	0.023058	0.0148872	0.0198639
2-Hydroxypyridine	Organoheterocyclic compounds	Pyridines and derivatives	0.985821	0.0591251	0.0171352	0.828247	0.0322463
9,10-DHOME	Lipids and lipid-like molecules	Fatty Acyls	0.98671	0.0182303	0.00942454	1.36937	0.0493453
4-Ethylbenzoic acid	Benzenoids	Benzene and substituted derivatives	0.986716	3.90391	1.26707	5.94709	5.29144
1-Phenyl-5-propyl-1H-pyrazole	Organoheterocyclic compounds	Azoles	0.98871	0.00546398	0.00664637	0.0651034	0.00853817
7-Ketocholesterol	Lipids and lipid-like molecules	Steroids and steroid derivatives	0.989079	0.0161934	2.24252	0.000110583	15.7729
Prolylphenylalanine	Organic acids and derivatives	Carboxylic acids and derivatives	0.98961	0.000235521	0.000158435	0.0185925	0.0041242
Phosphoric acid	Homogeneous non-metal compounds	NA	0.99076	0.0439992	0.0309719	0.0765216	0.0718491
L-Tryptophan	Organoheterocyclic compounds	Indoles and derivatives	0.990838	0.00445236	0.00352782	0.142355	0.0216464
Tetrahydrofuran	Organoheterocyclic compounds	Tetrahydrofurans	0.991222	0.00527564	0.00786365	0.00779618	0.00929363
Lauroyl diethanolamide	Lipids and lipid-like molecules	Fatty Acyls	0.991963	0.0297445	0.0294801	0.0290801	0.0271784
N-Desmethyleletriptan	Organoheterocyclic compounds	Indoles and derivatives	0.992314	6.49474e-05	0.00468715	0.00475746	0.0445037
Docosanamide	Lipids and lipid-like molecules	Fatty Acyls	0.992346	0.00507967	0.00462358	0.0057685	0.00578793
Solavetivone	Lipids and lipid-like molecules	Prenol lipids	0.992492	0.0138977	0.0130824	0.0097498	0.00754322
2,6-Dimethylpyrazine	Organoheterocyclic compounds	Diazines	0.993361	0.0195361	0.0182807	0.0173916	0.0204524
Oleic acid	Lipids and lipid-like molecules	Fatty Acyls	0.993647	0.751477	0.60401	0.810895	0.390394
1-Methylhypoxanthine	Organoheterocyclic compounds	Imidazopyrimidines	0.993781	0.00448944	0.00452973	0.0248413	0.101731
4-Dodecylbenzenesulfonic Acid	Benzenoids	Benzene and substituted derivatives	0.993789	22.1696	26.138	25.8095	27.2463
Nervonyl carnitine	Organic nitrogen compounds	Organonitrogen compounds	0.993873	0.0917804	0.135618	0.0901172	0.0935476
Dihydrothymine	Organoheterocyclic compounds	Diazines	0.994064	2.11677	2.4609	5.09896	4.25087
2,3-Dihydroxybutanedioic acid	Organic oxygen compounds	Organooxygen compounds	0.99425	0.529723	0.542733	0.574417	0.524998
Diacetone alcohol	Organic oxygen compounds	Organooxygen compounds	0.994334	2.22323	2.07223	2.7734	2.38666
3,4,5-Trimethoxyphenyl glucoside	Organic oxygen compounds	Organooxygen compounds	0.994461	1.97115e-05	1.97115e-05	0.0147351	4.9951e-05
Diethanolamine	Organic nitrogen compounds	Organonitrogen compounds	0.994886	0.0859214	0.0853173	0.116807	0.151254
L-Erythrulose	Organic oxygen compounds	Organooxygen compounds	0.994962	6.05563	12.1005	15.9687	10.5634
Armillane	Lipids and lipid-like molecules	Prenol lipids	0.995147	0.00138167	0.00696178	0.0328227	0.0589277
2-Amino-4-ethoxy-3-hydroxybutanoic acid	Organic acids and derivatives	Carboxylic acids and derivatives	0.995153	0.18844	0.0995261	0.246812	0.276717
1H-Indole-3-carboxaldehyde	Organoheterocyclic compounds	Indoles and derivatives	0.99546	0.319583	0.283061	0.954534	0.429002
Calystegin A3	Alkaloids and derivatives	Tropane alkaloids	0.995951	0.0568117	0.0627332	0.179704	0.219914
Quinoline	Organoheterocyclic compounds	Quinolines and derivatives	0.996649	0.0100135	0.0135977	0.017863	0.00940407
Ricinoleic acid	Lipids and lipid-like molecules	Fatty Acyls	0.996727	0.0939427	0.0904961	0.0881487	0.0850457
2'-O-Methylcajanone	Phenylpropanoids and polyketides	Isoflavonoids	0.997249	0.0320294	0.0276624	0.0230612	0.0323007
Pelargonic acid	Lipids and lipid-like molecules	Fatty Acyls	0.997389	1.54366	1.47252	11.0946	4.49452
Niacinamide	Organoheterocyclic compounds	Pyridines and derivatives	0.997626	0.0687369	0.0916493	0.12536	0.0560033
Methylpyrazine	Organoheterocyclic compounds	Diazines	0.997862	0.0359014	0.0344455	0.270245	0.0522197
Ethyl tetradecanoate	Lipids and lipid-like molecules	Fatty Acyls	0.998044	4.07627	4.64823	3.41396	3.48287
Kynurenic acid	Organoheterocyclic compounds	Quinolines and derivatives	0.998112	0.0291169	0.0408925	2.42004	1.11394
Furaneol 4-glucoside	Organic oxygen compounds	Organooxygen compounds	0.998232	1.97115e-05	0.00499859	0.00174833	0.0445754
2-Propylpiperidine	Alkaloids and derivatives	NA	0.99834	8.06996	6.60472	7.99765	8.93546
Adenosine	Nucleosides, nucleotides, and analogues	Purine nucleosides	0.998606	0.0126995	0.0339842	1.74238	0.436868
Cyclamic acid	Organic acids and derivatives	Sulfamic acid derivatives	0.999075	0.167695	0.177005	0.207188	0.168868
Choline	Organic nitrogen compounds	Organonitrogen compounds	0.999669	0.0885502	0.205812	0.646623	0.194143
Hypoxanthine	Organoheterocyclic compounds	Imidazopyrimidines	0.999716	0.0450356	0.0433162	0.0597786	0.133947
Palmitic acid	Lipids and lipid-like molecules	Fatty Acyls	0.999754	4.02938	5.21744	16.1727	2.04477
Betaine	Organic acids and derivatives	Carboxylic acids and derivatives	0.999783	0.18535	0.141317	0.317741	0.151339
N,N-Dimethylformamide	Organic acids and derivatives	Carboxylic acids and derivatives	1	0.0518896	0.0511713	7.14725	0.0446389
Beta-Aminopropionitrile	Organic nitrogen compounds	Organonitrogen compounds	1	0.164364	0.134364	0.26567	0.225548
1-Butylamine	Organic nitrogen compounds	Organonitrogen compounds	1	0.135919	0.127034	0.0840026	0.104325
Glyceraldehyde	Organic oxygen compounds	Organic oxygen compounds	1	27.1858	30.8287	22.8391	24.6672
Adenine	Organoheterocyclic compounds	Imidazopyrimidines	1	0.146792	0.184786	2.04594	0.582457
Uracil	Organoheterocyclic compounds	Diazines	1	0.287981	0.276832	0.341111	0.276724
1-Pyrroline	Organoheterocyclic compounds	Pyrrolines	1	0.00129986	0.00122642	0.00168703	0.00123277
Dicaffeoylputrescine	Phenylpropanoids and polyketides	Cinnamic acids and derivatives	1	5.27011e-05	2.76444e-05	0.0220548	0.0101064
1,3,5-Trihydroxybenzene/Phloroglucinol	Benzenoids	Benzene and substituted derivatives	0.940758	0.0814291	0.0703256	0.57094	1.19173
