# Supplementary material for: Comparative metabolomic analysis of exudates of microcystin-producing and microcystin-free Microcystis aeruginosa strains
Source: Front Microbiol. 2023 Jan 19;13:1075621. doi: 10.3389/fmicb.2022.1075621 (PMC9894096; doi:10.3389/fmicb.2022.1075621)
Supplement: Supplementary file 3 [file Table_3.XLSX]

## Sheet: MCFE-MCE
Chemical name	MCE1	MCE2	MCE3	MCE4	MCE5	MCE6	MCFE1	MCFE2	MCFE3	MCFE4	MCFE5	MCFE6	VIP	log2FC	Class	Supperclass
Choline	0.0530634	0.0974572	0.150573	0.0515293	0.115297	0.0633819	0.177702	0.153177	0.165849	0.127189	0.157213	0.453742	1.14233	1.21676	Organonitrogen compounds	Organic nitrogen compounds
7-Ketocholesterol	0.000110583	0.0966072	0.000110583	0.000110583	0.000110583	0.000110583	1.87518	2.55424	2.00609	2.20511	2.22855	2.58597	6.79571	7.11358	Steroids and steroid derivatives	Lipids and lipid-like molecules
15-Keto-13,14-dihydroprostaglandin A2	0.0208795	0.0280575	0.0251903	0.0206435	0.0361701	0.0201365	0.0855007	0.166151	0.105748	0.115379	0.0873965	0.130624	1.32414	2.19298	Fatty Acyls	Lipids and lipid-like molecules
Desaminotyrosine	0.122305	0.144043	0.141328	0.119798	0.125446	0.13728	0.153349	0.411007	0.33447	0.155942	0.330593	0.266493	1.55248	1.0638	Phenylpropanoids and polyketides	Phenylpropanoids and polyketides
Sinapyl alcohol	0.000110583	0.000110583	0.000110583	0.000110583	0.000110583	0.000110583	0.0413425	0.121082	0.0636993	0.0647142	0.0801687	0.0898128	1.2233	9.4399	Phenols	Benzenoids
Ecgonine	0.113941	0.15296	0.145175	0.113031	0.124792	0.128278	0.0022238	0.00350355	0.0060771	0.0036634	0.00163802	0.00343353	1.58486	-5.24363	Tropane alkaloids	Alkaloids and derivatives
4-Ethylbenzoic acid	3.64312	4.56977	4.2263	2.30914	3.38734	5.2878	0.683468	2.22868	1.43024	1.58178	0.74271	0.935519	6.93834	-1.62343	Benzene and substituted derivatives	Benzenoids
Quinic acid	0.125632	0.157116	0.150648	0.111858	0.14212	0.145937	0.0262054	0.0266932	0.0265853	0.0252921	0.0251431	0.0275482	1.5175	-2.4038	Organooxygen compounds	Organic oxygen compounds
Parabanic Acid	0.251343	0.233699	0.246484	0.208074	0.224315	0.197183	0.100472	0.116486	0.097186	0.108994	0.118001	0.092564	1.55435	-1.10289	Azolines	Organoheterocyclic compounds
[8]-Dehydrogingerdione	0.0974176	0.447748	0.364792	0.090963	0.340384	0.243025	0.0747897	0.162981	0.0526169	0.0642479	0.0165562	0.0312737	1.56339	-1.97694	Cinnamic acids and derivatives	Phenylpropanoids and polyketides

## Sheet: MCFS-MCS
Chemical name	MCS1	MCS2	MCS3	MCS4	MCS5	MCS6	MCFS1	MCFS2	MCFS3	MCFS4	MCFS5	MCFS6	VIP	log2FC	Class	Supperclass
Thymidine	0.174542	0.142607	0.119737	0.163812	0.243834	0.163772	0.0455435	0.0295308	0.0400608	0.0755405	0.150701	0.0531408	2.12324	-1.35377	Pyrimidine nucleosides	Nucleosides, nucleotides, and analogues
Sinapyl alcohol	0.0212274	0.0190728	0.010675	0.000110583	0.0461217	0.000110583	1.37103	1.42972	1.83071	2.16162	1.96592	1.94302	2.73576	6.78096	Phenols	Benzenoids
Pyrrole-2-carboxylic acid	1.3553	1.38809	1.37252	1.02733	1.40611	1.35993	0.0388835	0.261145	0.334532	0.281356	0.330583	0.186246	2.06711	-2.46476	Pyrroles	Organoheterocyclic compounds
Prostaglandin B2	0.525176	0.452558	0.439683	0.38533	0.689627	0.534214	0.0708052	0.0856684	0.104838	0.0952712	0.115232	0.105698	1.24868	-2.38977	Fatty Acyls	Lipids and lipid-like molecules
Propofol glucuronide	0.280158	0.275082	0.589653	0.248137	3.49215	0.486234	0.000892881	0.0010453	0.00136333	0.011072	0.00952135	0.00343689	1.27399	-7.61858	Organooxygen compounds	Organic oxygen compounds
Pelargonic acid	11.5341	14.0331	11.8167	8.81768	10.218	10.1481	12.748	4.53656	2.6346	1.73177	3.65949	1.65673	4.70718	-1.30362	Fatty Acyls	Lipids and lipid-like molecules
Palmitic acid	10.0487	14.5619	16.5491	17.8678	23.7073	14.3013	1.68437	3.20897	1.59818	1.94588	1.9529	1.87832	7.14619	-2.98355	Fatty Acyls	Lipids and lipid-like molecules
N,N-Dimethylformamide	0.490251	0.586294	0.494215	0.377342	40.3382	0.59722	0.0468586	0.042985	0.0435879	0.0453114	0.043703	0.0453873	2.85344	-7.32294	Carboxylic acids and derivatives	Organic acids and derivatives
Myristoleic acid	0.000110583	0.000110583	0.000110583	0.000110583	0.000110583	0.000110583	0.43258	0.754755	0.685276	0.698377	0.741874	0.726052	1.63949	12.5716	Fatty Acyls	Lipids and lipid-like molecules
Methylsuccinic acid	0.409369	0.420572	0.407196	0.42294	0.342205	0.361362	0.768547	0.808022	0.905797	1.06793	0.8714	0.883283	1.39371	1.16633	Fatty Acyls	Lipids and lipid-like molecules
Kynurenic acid	2.13008	2.33522	2.41475	1.85325	2.46415	3.32278	0.780698	1.03317	1.07336	1.38502	1.18835	1.22304	2.22442	-1.11936	Quinolines and derivatives	Organoheterocyclic compounds
Isopropyl beta-D-glucoside	0.446439	0.411562	0.413885	0.33003	0.270116	0.432212	0.00330356	0.0122795	0.00463992	0.0109155	0.0101771	0.00859512	1.22673	-5.5288	Organooxygen compounds	Organic oxygen compounds
Geranylgeranyl-PP	0.0668158	0.0655028	0.0682009	0.04551	0.0674229	0.0633182	0.000110583	0.000110583	0.000110583	0.000110583	0.000110583	0.000110583	2.7574	-9.14938	Prenol lipids	Lipids and lipid-like molecules
Geranic acid	6.91817	6.37956	6.648	5.27476	7.22882	11.4346	0.589443	0.828352	0.565157	0.804937	0.640047	0.885667	5.11274	-3.34673	Prenol lipids	Lipids and lipid-like molecules
Furfuryl acetate	0.575555	0.538662	0.492375	0.426663	0.36745	0.564934	0.0129199	0.0144836	0.0128073	0.0144504	0.0129768	0.0140347	1.38887	-5.18235	Heteroaromatic compounds	Organoheterocyclic compounds
Ethyl dodecanoate	0.693145	0.861213	0.993476	1.03965	1.10403	0.976236	0.126873	0.123129	0.0907333	0.0667129	0.0414699	0.0521533	1.83683	-3.49969	Fatty Acyls	Lipids and lipid-like molecules
DL-Dopa	0.519642	0.5563	0.552951	0.422709	0.11555	0.497553	0.0263833	0.0331194	0.0210993	0.0416902	0.107039	0.0502452	1.19825	-3.25266	Carboxylic acids and derivatives	Organic acids and derivatives
Diethyl phthalic acid	0.588694	0.597997	0.600352	0.319673	0.557465	0.610297	2.48461	2.87283	3.64646	3.6361	3.15121	3.53052	3.2591	2.56089	Benzene and substituted derivatives	Benzenoids
D-2,3-Dihydroxypropanoic acid	0.412005	0.376441	0.327846	0.319197	0.147412	0.439311	0.65446	0.682783	0.277963	1.1649	0.728354	0.774568	1.01204	1.0827	Organooxygen compounds	Organic oxygen compounds
Cohumulone	0.208607	0.231033	0.218123	0.156018	0.223727	0.241516	0.0917287	0.0935375	0.0849652	0.0962935	0.103905	0.100785	2.69379	-1.16294	Organooxygen compounds	Organic oxygen compounds
Choline	0.657259	0.476794	0.640496	0.742937	0.381992	0.980261	0.214854	0.0890627	0.179367	0.218374	0.250741	0.212462	1.26868	-1.7358	Organonitrogen compounds	Organic nitrogen compounds
Capsiate	0.788879	0.782839	0.802195	0.59592	0.583586	0.706738	0.0296847	0.0497427	0.0504126	0.0532337	0.0462131	0.0510337	1.62967	-3.92576	Phenols	Benzenoids
Butylparaben	0.272498	0.256803	0.267472	0.232281	0.258133	0.325301	0.0171021	0.0261629	0.0233375	0.0266723	0.0234813	0.0266118	2.77229	-3.49149	Benzene and substituted derivatives	Benzenoids
apo-[3-methylcrotonoyl-CoA:carbon-dioxide ligase (ADP-forming)]	0.00326074	0.00383156	0.0033332	0.00304038	0.00375085	0.00443734	0.376295	0.546757	0.603006	0.653426	0.568438	0.641837	1.50031	7.2904	Carboxylic acids and derivatives	Organic acids and derivatives
Adenosine	1.02815	0.966186	1.17932	1.48483	1.93082	3.86498	0.143674	0.230099	0.213576	0.710027	0.908647	0.415187	1.96569	-1.99579	Purine nucleosides	Nucleosides, nucleotides, and analogues
Adenine	1.19737	1.16842	1.37929	2.1097	2.53349	3.88739	0.367391	0.427352	0.393528	0.688072	1.10955	0.508849	2.12302	-1.81254	Imidazopyrimidines	Organoheterocyclic compounds
9,10-DHOME	2.27698	2.58593	2.58358	0.148953	0.309537	0.31121	0.0364561	0.0503353	0.0506422	0.0465037	0.0555291	0.0566051	1.87983	-4.79445	Fatty Acyls	Lipids and lipid-like molecules
7-Ketocholesterol	0.000110583	0.000110583	0.000110583	0.000110583	0.000110583	0.000110583	12.3088	16.948	14.5217	15.5557	16.8357	18.4678	7.9533	17.122	Steroids and steroid derivatives	Lipids and lipid-like molecules
5,6-DHET	0.26189	0.274788	0.410069	0.320664	0.299687	0.653545	0.0342591	0.0408144	0.040973	0.0478419	0.0431509	0.0408072	1.11488	-3.16346	Fatty Acyls	Lipids and lipid-like molecules
2-Oxovaleric acid	0.340826	0.272855	0.176313	0.113957	0.149964	0.214457	0.452726	0.305138	0.285282	1.15755	1.03414	0.574235	1.07464	1.58646	Keto acids and derivatives	Organic acids and derivatives
2-Methylglutaric acid	2.04717	2.44129	1.85528	1.34157	2.66706	2.05757	0.266681	0.470263	0.219198	0.745912	0.35005	0.580518	2.48428	-2.23692	Fatty Acyls	Lipids and lipid-like molecules
2-Methoxy-3,5-dimethylpyrimidine	1.07106	1.07715	1.0176	0.795681	1.07756	1.01865	0.182753	0.180724	0.317459	0.469973	0.263108	0.202048	1.70088	-1.90629	Diazines	Organoheterocyclic compounds
2-Hydroxyvaleric acid	0.82064	0.552185	0.678351	0.662596	6.41922	0.675908	0.0159071	0.013663	0.000110583	0.000110583	0.018659	0.000110583	1.69359	-7.65815	Fatty Acyls	Lipids and lipid-like molecules
2-Hydroxypyridine	0.948011	0.855792	0.898898	0.615651	0.597818	1.05331	0.0323855	0.0526674	0.0262362	0.0247616	0.0344289	0.0229979	1.79253	-4.68286	Pyridines and derivatives	Organoheterocyclic compounds
1H-Indole-3-carboxaldehyde	1.01362	1.02624	0.997031	0.726444	0.921523	1.04235	0.350294	0.428901	0.430525	0.443212	0.43011	0.490968	1.44344	-1.15381	Indoles and derivatives	Organoheterocyclic compounds
1,3,5-Trihydroxybenzene	0.537461	0.579813	0.63087	0.403836	0.644581	0.629078	0.73812	1.20402	1.10821	1.57009	1.33354	1.19639	1.47547	1.06164	Benzene and substituted derivatives	Benzenoids
1,2-Cyclohexanedione	0.786093	0.728599	0.707502	0.558579	0.127359	0.733279	1.97115e-05	1.97115e-05	1.97115e-05	1.97115e-05	1.97115e-05	1.97115e-05	1.49644	-14.9101	Organooxygen compounds	Organic oxygen compounds
[8]-Dehydrogingerdione	0.108683	0.064462	0.104878	0.0660831	0.0228027	0.0279359	0.121172	0.155418	0.155847	0.163146	0.141476	0.121068	2.3214	1.11991	Cinnamic acids and derivatives	Phenylpropanoids and polyketides

## Sheet: MCS-MCE
Chemical name	MCE1	MCE2	MCE3	MCE4	MCE5	MCE6	MCS1	MCS2	MCS3	MCS4	MCS5	MCS6	VIP	log2FC	Class	Supperclass
Palmitic acid	2.41261	2.00928	2.24883	9.17269	1.90541	6.42748	10.0487	14.5619	16.5491	17.8678	23.7073	14.3013	6.20114	2.00493	Fatty Acyls	Lipids and lipid-like molecules
Pelargonic acid	1.62381	0.777579	0.870358	3.33062	1.01974	1.63987	11.5341	14.0331	11.8167	8.81768	10.218	10.1481	5.91507	2.84543	Fatty Acyls	Lipids and lipid-like molecules
L-Erythrulose	3.49265	9.41118	12.2329	3.53096	3.42179	4.24435	9.96151	15.2186	24.1978	10.8817	10.6129	24.9399	5.49068	1.3989	Organooxygen compounds	Organic oxygen compounds
Geranic acid	0.0643799	0.0432555	0.0455986	0.0899587	0.064141	0.0603684	6.91817	6.37956	6.648	5.27476	7.22882	11.4346	5.21877	6.89901	Prenol lipids	Lipids and lipid-like molecules
3,3-Dimethylglutaric acid	0.177429	0.219531	0.194972	0.161949	0.172253	0.164308	3.90868	3.01703	3.57712	3.0871	4.17325	4.26055	3.62076	4.33607	Fatty Acyls	Lipids and lipid-like molecules
2-Hydroxyethanesulfonate	0.0403707	0.115602	0.0792017	0.0414934	0.111511	0.0657407	2.99392	2.59703	2.73773	2.65867	2.94582	6.13192	3.42948	5.46611	Organic sulfonic acids and derivatives	Organic acids and derivatives
Dihydrothymine	1.91307	2.30774	2.0503	2.13218	2.49072	1.80663	4.20853	5.11475	4.85543	4.27016	6.64382	5.50106	3.26103	1.26834	Diazines	Organoheterocyclic compounds
Kynurenic acid	0.0216432	0.034781	0.0365666	0.0238058	0.0294195	0.0284855	2.13008	2.33522	2.41475	1.85325	2.46415	3.32278	3.01717	6.37703	Quinolines and derivatives	Organoheterocyclic compounds
N,N-Dimethylformamide	0.0559198	0.0488408	0.0514869	0.0556839	0.0477646	0.0516419	0.490251	0.586294	0.494215	0.377342	40.3382	0.59722	2.7525	7.1058	Carboxylic acids and derivatives	Organic acids and derivatives
Butylparaben	0.000110583	0.000110583	0.00090763	0.000110583	0.000110583	0.000110583	0.272498	0.256803	0.267472	0.232281	0.258133	0.325301	2.68505	10.1086	Benzene and substituted derivatives	Benzenoids
Benzoic acid	1.71623	1.49416	1.47218	1.30844	1.64673	1.61764	4.19071	4.01753	3.32446	2.90276	3.27789	3.3779	2.65236	1.18828	Benzene and substituted derivatives	Benzenoids
2-Methylglutaric acid	0.124277	0.163705	0.108727	0.142677	0.213584	0.103571	2.04717	2.44129	1.85528	1.34157	2.66706	2.05757	2.64764	3.85683	Fatty Acyls	Lipids and lipid-like molecules
Alpha-CEHC	0.0424175	0.0439872	0.0441114	0.0441945	0.0357587	0.0448175	0.125725	0.13135	0.142457	0.106609	0.167167	0.133538	2.5993	1.66017	Benzopyrans	Organoheterocyclic compounds
Thymidine	0.000110583	0.000110583	0.000110583	0.000110583	0.000110583	0.00268911	0.174542	0.142607	0.119737	0.163812	0.243834	0.163772	2.51956	8.28082	Pyrimidine nucleosides	Nucleosides, nucleotides, and analogues
Adenine	0.16124	0.130506	0.142551	0.159054	0.137333	0.150071	1.19737	1.16842	1.37929	2.1097	2.53349	3.88739	2.49143	3.80092	Imidazopyrimidines	Organoheterocyclic compounds
Mesna	0.451914	0.208779	0.209866	0.580807	0.302008	0.372723	1.88718	1.90552	1.84583	1.9639	1.83944	1.91375	2.38554	2.41713	Organic sulfonic acids and derivatives	Organic acids and derivatives
Adenosine	0.012424	0.0224992	0.0117623	0.00879925	0.0113692	0.00934301	1.02815	0.966186	1.17932	1.48483	1.93082	3.86498	2.36755	7.10015	Purine nucleosides	Nucleosides, nucleotides, and analogues
Epigallocatechin gallate	0.0927598	0.16671	0.124684	0.0875619	0.15142	0.139462	0.300626	0.348035	0.359321	0.283974	0.273562	0.197776	2.33816	1.20928	Flavonoids	Phenylpropanoids and polyketides
Pyrrole-2-carboxylic acid	0.0178493	0.000110583	0.000110583	0.000110583	0.000110583	0.000110583	1.3553	1.38809	1.37252	1.02733	1.40611	1.35993	2.22693	8.74752	Pyrroles	Organoheterocyclic compounds
Alpha-Hydroxyisobutyric acid	0.0323796	0.0146555	0.0297057	0.0243119	0.0198101	0.035612	0.0102457	0.00624487	0.00664476	0.00787707	0.019389	0.00815176	2.21516	-1.41811	Hydroxy acids and derivatives	Organic acids and derivatives
2-Methoxy-3,5-dimethylpyrimidine	0.0158939	0.0201265	0.0179889	0.0168651	0.0111108	0.0169229	1.07106	1.07715	1.0176	0.795681	1.07756	1.01865	1.93161	5.93654	Diazines	Organoheterocyclic compounds
[8]-Dehydrogingerdione	0.0974176	0.447748	0.364792	0.090963	0.340384	0.243025	0.108683	0.064462	0.104878	0.0660831	0.0228027	0.0279359	1.90872	-2.00451	Cinnamic acids and derivatives	Phenylpropanoids and polyketides
9,10-DHOME	0.0135142	0.0155456	0.0316268	0.0115476	0.0274407	0.00970688	2.27698	2.58593	2.58358	0.148953	0.309537	0.31121	1.84291	6.23102	Fatty Acyls	Lipids and lipid-like molecules
Ethyl dodecanoate	0.204912	0.100592	0.0656583	0.0628162	0.059254	0.109921	0.693145	0.861213	0.993476	1.03965	1.10403	0.976236	1.74286	3.23218	Fatty Acyls	Lipids and lipid-like molecules
2-Hydroxypyridine	0.0586153	0.0604404	0.059865	0.0663398	0.0509653	0.0585252	0.948011	0.855792	0.898898	0.615651	0.597818	1.05331	1.70368	3.80822	Pyridines and derivatives	Organoheterocyclic compounds
Caprylic acid	0.162389	0.147789	0.157699	0.164125	0.184769	0.445309	0.0909712	0.0880196	0.0729132	0.089786	0.121209	0.0906566	1.68121	-1.189	Fatty Acyls	Lipids and lipid-like molecules
2-Hydroxyvaleric acid	0.000110583	0.000110583	0.000110583	0.000110583	0.000110583	0.000110583	0.82064	0.552185	0.678351	0.662596	6.41922	0.675908	1.6428	13.8517	Fatty Acyls	Lipids and lipid-like molecules
Capsiate	0.0010228	0.00200587	0.000929546	0.00106649	0.000776781	0.000649499	0.788879	0.782839	0.802195	0.59592	0.583586	0.706738	1.62869	9.36717	Phenols	Benzenoids
Leukotriene B5	0.0532891	0.0390147	0.0449313	0.0480503	0.0538818	0.0446878	0.692877	0.765935	0.706362	0.55508	0.707366	0.849196	1.59178	3.91331	Fatty Acyls	Lipids and lipid-like molecules
1H-Indole-3-carboxaldehyde	0.315872	0.352626	0.357379	0.258337	0.294921	0.338364	1.01362	1.02624	0.997031	0.726444	0.921523	1.04235	1.54632	1.57861	Indoles and derivatives	Organoheterocyclic compounds
Sinapyl alcohol	0.000110583	0.000110583	0.000110583	0.000110583	0.000110583	0.000110583	0.0212274	0.0190728	0.010675	0.000110583	0.0461217	0.000110583	1.52493	7.19648	Phenols	Benzenoids
D-2,3-Dihydroxypropanoic acid	0.978692	1.24221	0.849774	0.823677	0.976905	0.822545	0.412005	0.376441	0.327846	0.319197	0.147412	0.439311	1.42832	-1.49346	Organooxygen compounds	Organic oxygen compounds
2,8-Di-O-methylellagic acid	0.340204	0.399453	0.359965	0.270747	0.32521	0.257915	0.81354	0.920515	0.659843	0.586904	2.06823	1.28007	1.42269	1.69594	Tannins	Phenylpropanoids and polyketides
1,2-Cyclohexanedione	0.0259809	0.03766	0.0299434	0.0239395	0.0324027	0.0282331	0.786093	0.728599	0.707502	0.558579	0.127359	0.733279	1.40339	4.35326	Organooxygen compounds	Organic oxygen compounds
Choline	0.0530634	0.0974572	0.150573	0.0515293	0.115297	0.0633819	0.657259	0.476794	0.640496	0.742937	0.381992	0.980261	1.39867	2.86836	Organonitrogen compounds	Organic nitrogen compounds
1,3,5-Trihydroxybenzene	0.079496	0.0747183	0.0835704	0.0823571	0.0724149	0.0960181	0.537461	0.579813	0.63087	0.403836	0.644581	0.629078	1.35962	2.80972	Benzene and substituted derivatives	Benzenoids
Furfuryl acetate	0.0140726	0.0239837	0.0210354	0.0168835	0.0201551	0.0167968	0.575555	0.538662	0.492375	0.426663	0.36745	0.564934	1.33429	4.71488	Heteroaromatic compounds	Organoheterocyclic compounds
Prostaglandin B2	0.0130463	0.014436	0.0134888	0.0154042	0.0190315	0.0225677	0.525176	0.452558	0.439683	0.38533	0.689627	0.534214	1.3337	4.94914	Fatty Acyls	Lipids and lipid-like molecules
Propofol glucuronide	1.97115e-05	1.97115e-05	1.97115e-05	1.97115e-05	1.97115e-05	0.000407153	0.280158	0.275082	0.589653	0.248137	3.49215	0.486234	1.23862	13.3747	Organooxygen compounds	Organic oxygen compounds
DL-Dopa	0.0133577	0.0128566	0.0150615	0.0125247	0.00832166	0.0118577	0.519642	0.5563	0.552951	0.422709	0.11555	0.497553	1.2204	5.1707	Carboxylic acids and derivatives	Organic acids and derivatives
Erythrono-1,4-lactone	0.326578	0.701032	0.551124	0.19573	0.405292	0.380802	0.000110583	0.000110583	0.000110583	0.000110583	0.000110583	0.000110583	1.18457	-11.9141	Lactones	Organoheterocyclic compounds
Isopropyl beta-D-glucoside	0.0117109	0.0198477	0.0162206	0.011762	0.016133	0.0125538	0.446439	0.411562	0.413885	0.33003	0.270116	0.432212	1.17526	4.70691	Organooxygen compounds	Organic oxygen compounds
Diethyl phthalic acid	0.15734	0.185271	0.163918	0.153273	0.159959	0.225568	0.588694	0.597997	0.600352	0.319673	0.557465	0.610297	1.17352	1.64731	Benzene and substituted derivatives	Benzenoids
Shinflavanone	0.00345184	0.00467175	0.00421389	0.00312756	0.00329318	0.0031879	0.312497	0.336994	0.366993	0.249343	0.32496	0.395739	1.11862	6.50014	Flavonoids	Phenylpropanoids and polyketides
Dibutyl phthalate	0.0097688	0.00741691	0.00912613	0.0130034	0.00808274	0.0139364	0.362926	0.353815	0.322362	0.249366	0.399766	0.360089	1.11302	5.0616	Benzene and substituted derivatives	Benzenoids
Citraconic acid	0.00287648	0.00250383	0.0012716	0.000110583	0.00259072	0.00108381	0.219507	0.390832	0.437883	0.314147	0.397647	0.303376	1.10803	7.62716	Fatty Acyls	Lipids and lipid-like molecules
3-Hydroxyanthranilic acid	0.0400541	0.0447565	0.0558952	0.0300465	0.0339215	0.0325576	0.304404	0.309945	0.319696	0.313538	0.674488	0.501297	1.10755	3.35265	Benzene and substituted derivatives	Benzenoids
5,6-DHET	0.0192511	0.0535785	0.0203052	0.0163773	0.0627599	0.0787236	0.26189	0.274788	0.410069	0.320664	0.299687	0.653545	1.08073	3.14524	Fatty Acyls	Lipids and lipid-like molecules
Imidazoleacetic acid	0.392651	0.406872	0.37996	0.313751	0.400673	0.305783	0.773181	0.885059	0.663011	0.817176	0.18744	1.14264	1.02289	1.02249	Azoles	Organoheterocyclic compounds
15-Keto-prostaglandin E2	0.0174766	0.0229634	0.029376	0.0150689	0.029419	0.0184971	0.298855	0.3322	0.281281	0.205618	0.318317	0.357621	1.02268	3.75576	Fatty Acyls	Lipids and lipid-like molecules

## Sheet: MCFS-MCFE
Chemical name	MCFE1	MCFE2	MCFE3	MCFE4	MCFE5	MCFE6	MCFS1	MCFS2	MCFS3	MCFS4	MCFS5	MCFS6	VIP	log2FC	Class	Supperclass
1,3,5-Trihydroxybenzene	0.0879912	0.0401219	0.0842595	0.0893724	0.0854017	0.0348069	0.73812	1.20402	1.10821	1.57009	1.33354	1.19639	2.72357	4.08286	Benzene and substituted derivatives	Benzenoids
Dibutyl phthalate	0.00880215	0.0254827	0.0133217	0.0110332	0.0188505	0.0200338	0.154679	0.22072	0.213524	0.279649	0.191813	0.242724	1.15935	3.74006	Benzene and substituted derivatives	Benzenoids
Diethyl phthalic acid	0.26921	0.367946	0.277703	0.2879	0.302159	0.329728	2.48461	2.87283	3.64646	3.6361	3.15121	3.53052	4.46145	3.39665	Benzene and substituted derivatives	Benzenoids
3-Hydroxyanthranilic acid	0.0255937	0.0275265	0.0371299	0.0254052	0.0246724	0.0235547	0.177744	0.205906	0.228096	0.160404	0.133514	0.229881	1.03611	2.79265	Benzene and substituted derivatives	Benzenoids
4-Ethylbenzoic acid	0.683468	2.22868	1.43024	1.58178	0.74271	0.935519	5.53933	5.08943	4.03126	6.13561	6.69522	4.2578	5.13209	2.06217	Benzene and substituted derivatives	Benzenoids
Benzoic acid	1.75623	1.20165	1.27865	1.35062	1.22967	1.50569	2.86754	3.00876	2.6065	3.1472	3.3446	2.70905	3.24574	1.08733	Benzene and substituted derivatives	Benzenoids
Sinapyl alcohol	0.0413425	0.121082	0.0636993	0.0647142	0.0801687	0.0898128	1.37103	1.42972	1.83071	2.16162	1.96592	1.94302	3.41524	4.53754	Phenols	Benzenoids
Myristoleic acid	0.000110583	0.000110583	0.000110583	0.000110583	0.000110583	0.000110583	0.43258	0.754755	0.685276	0.698377	0.741874	0.726052	2.13191	12.5716	Fatty Acyls	Lipids and lipid-like molecules
3,3-Dimethylglutaric acid	0.138166	0.231116	0.148307	0.158736	0.163486	0.161009	1.31038	2.39725	1.99172	2.19646	2.07908	2.10977	3.51025	3.59392	Fatty Acyls	Lipids and lipid-like molecules
Geranic acid	0.0835608	0.0282763	0.0729326	0.0801154	0.0612224	0.0597649	0.589443	0.828352	0.565157	0.804937	0.640047	0.885667	2.10249	3.4827	Prenol lipids	Lipids and lipid-like molecules
15-Keto-prostaglandin E2	0.0307001	0.0464735	0.0304273	0.0343258	0.0346046	0.0370574	0.16471	0.583559	0.247739	0.287422	0.284583	0.264451	1.21548	3.10088	Fatty Acyls	Lipids and lipid-like molecules
7-Ketocholesterol	1.87518	2.55424	2.00609	2.20511	2.22855	2.58597	12.3088	16.948	14.5217	15.5557	16.8357	18.4678	9.62974	2.81426	Steroids and steroid derivatives	Lipids and lipid-like molecules
Leukotriene B5	0.0850626	0.0631364	0.0691079	0.0702524	0.0653912	0.0639045	0.336776	0.387663	0.459486	0.474769	0.475091	0.470966	1.58176	2.64353	Fatty Acyls	Lipids and lipid-like molecules
MG(18:3(9Z,12Z,15Z)/0:0/0:0)	0.0324173	0.0510302	0.0409081	0.0312947	0.014517	0.0310429	0.113101	0.221139	0.163218	0.21006	0.19783	0.224817	1.00231	2.48976	Fatty Acyls	Lipids and lipid-like molecules
Lycopersiconol	0.0463157	0.0811905	0.0452495	0.038615	0.0230426	0.0193259	0.135752	0.26619	0.196849	0.26153	0.249993	0.270968	1.09986	2.44459	Steroids and steroid derivatives	Lipids and lipid-like molecules
Pelargonic acid	2.8722	0.464822	1.23089	1.80916	1.26235	1.19571	12.748	4.53656	2.6346	1.73177	3.65949	1.65673	3.28128	1.60988	Fatty Acyls	Lipids and lipid-like molecules
Methylsuccinic acid	0.371902	0.415534	0.431243	0.372798	0.430178	0.436262	0.768547	0.808022	0.905797	1.06793	0.8714	0.883283	1.78013	1.10991	Fatty Acyls	Lipids and lipid-like molecules
6beta-Hydroxytestosterone	1.85095	3.29749	2.576	2.51945	0.91449	1.36565	0.544056	0.605517	1.18957	0.901058	0.901208	1.00474	2.5165	-1.28313	Steroids and steroid derivatives	Lipids and lipid-like molecules
Palmitic acid	7.58023	1.6161	2.63684	6.47513	6.55704	6.43928	1.68437	3.20897	1.59818	1.94588	1.9529	1.87832	3.90357	-1.3514	Fatty Acyls	Lipids and lipid-like molecules
Deoxyinosine	0.00514261	0.00713154	0.00375033	0.00502992	0.00605697	0.00311979	0.134586	0.195334	0.191826	0.245826	0.222889	0.222815	1.15524	5.32673	Purine nucleosides	Nucleosides, nucleotides, and analogues
Adenosine	0.0203466	0.0576092	0.0296561	0.030724	0.0242014	0.0413678	0.143674	0.230099	0.213576	0.710027	0.908647	0.415187	1.43279	3.68426	Purine nucleosides	Nucleosides, nucleotides, and analogues
apo-[3-methylcrotonoyl-CoA:carbon-dioxide ligase (ADP-forming)]	0.0110015	0.019395	0.0129267	0.0116983	0.0148699	0.0119233	0.376295	0.546757	0.603006	0.653426	0.568438	0.641837	1.93272	5.37268	Carboxylic acids and derivatives	Organic acids and derivatives
2-Hydroxyethanesulfonate	0.102878	0.143838	0.112462	0.190083	0.0859798	0.10103	2.24581	2.38534	3.27642	3.48971	3.22874	3.53898	4.45198	4.62478	Organic sulfonic acids and derivatives	Organic acids and derivatives
2-Oxovaleric acid	0.127322	0.125285	0.0729616	0.0772404	0.166967	0.0996052	0.452726	0.305138	0.285282	1.15755	1.03414	0.574235	1.66469	2.50854	Keto acids and derivatives	Organic acids and derivatives
2-Amino-4-ethoxy-3-hydroxybutanoic acid	0.0828373	0.144985	0.090004	0.0900207	0.094467	0.0948428	0.183105	0.215161	0.325983	0.260901	0.370729	0.304423	1.04761	1.47526	Carboxylic acids and derivatives	Organic acids and derivatives
Mesna	0.795215	0.0298421	0.575752	0.407817	0.300872	0.294066	1.94734	1.49389	1.28536	1.28906	1.29332	1.4826	2.62922	1.87095	Organic sulfonic acids and derivatives	Organic acids and derivatives
Pyrrole-2-carboxylic acid	0.000110583	0.000110583	0.000110583	0.000110583	0.000110583	0.000110583	0.0388835	0.261145	0.334532	0.281356	0.330583	0.186246	1.1747	11.0764	Pyrroles	Organoheterocyclic compounds
gamma-CEHC	0.00452128	0.00584156	0.00330999	0.00306344	0.00455577	0.0060843	0.181659	0.254265	0.255895	0.444305	0.235879	0.285249	1.317	5.91972	Benzopyrans	Organoheterocyclic compounds
Nicotinamide N-oxide	0.00152756	0.00402682	0.0211869	0.000916724	1.97115e-05	0.00291298	0.132868	0.218175	0.213845	0.22865	0.203033	0.220151	1.15326	5.31376	Pyridines and derivatives	Organoheterocyclic compounds
Kynurenic acid	0.0385397	0.0371076	0.0424789	0.047638	0.0433589	0.0362322	0.780698	1.03317	1.07336	1.38502	1.18835	1.22304	2.69857	4.76769	Quinolines and derivatives	Organoheterocyclic compounds
Pyrimidine	0.00739017	0.00916572	0.00745726	0.0076526	0.00853744	0.00945395	0.122047	0.163478	0.193108	0.192841	0.180748	0.180707	1.05583	4.3786	Diazines	Organoheterocyclic compounds
2-Methoxy-3,5-dimethylpyrimidine	0.0111688	0.0214855	0.0218739	0.0156019	0.0145665	0.0162782	0.182753	0.180724	0.317459	0.469973	0.263108	0.202048	1.22969	4.00042	Diazines	Organoheterocyclic compounds
Adenine	0.253975	0.158834	0.171946	0.183209	0.153783	0.186971	0.367391	0.427352	0.393528	0.688072	1.10955	0.508849	1.44771	1.65629	Imidazopyrimidines	Organoheterocyclic compounds
Erythrono-1,4-lactone	0.230828	0.996823	0.313288	0.300127	0.462696	0.421067	0.0175386	0.0649982	0.155439	0.414298	0.158551	0.297303	1.02258	-1.29804	Lactones	Organoheterocyclic compounds
Parabanic Acid	0.100472	0.116486	0.097186	0.108994	0.118001	0.092564	0.284653	0.261572	0.390714	0.210563	0.239609	0.354654	1.07915	1.45867	Azolines	Organoheterocyclic compounds
2,8-Di-O-methylellagic acid	0.312353	0.527973	0.353737	0.315599	0.380805	0.33148	0.417521	0.678162	0.769456	1.47737	1.20167	0.79147	1.60511	1.26384	Tannins	Phenylpropanoids and polyketides
